# Supplementary material for: Inhibition of anaerobic digestion by phenol and ammonia: Effect on degradation performances and microbial dynamics
Source: Data Brief. 2018 Jul 6;19:2235–9. doi: 10.1016/j.dib.2018.06.119 (PMC6141805; doi:10.1016/j.dib.2018.06.119)
Supplement: Supplementary file 2 — Supplementary material Table 1 Sample nomenclature. Table 2 Cumulated CH4 production (mL) over time (days) for the different levels of ammonia initially added. Table 3 Cumulated CH4 production (mL) over time for the different levels of phenol initially added. Table 4 Cumulated CO2 production (mL) over time for the different levels of ammonia initially added. Table 5 Cumulated CO2 production (mL) over time for the different levels of phenol initially added. Table 6 Acetate concentration (mg/L) over time (days) for the different levels of ammonia. Table 7 Acetate concentration (mg/L) over time (days) for the different levels of phenol. Table 8 Propionate concentrations (mg/L) over time (days) for the different levels of ammonia. Table 9 Propionate concentrations (mg/L) over time (days) for the different levels of phenol. Table 10 Butyrate concentrations (mg/L) over time (days) for the different levels of ammonia. Table 11 Butyrate concentrations (mg/L) over time (days) for the different levels of phenol. [file mmc2.zip › Table 7.xlsx]

## Sheet: Table 7
	Acetate concentration (mg/L)
Sampling time (days)	0.00Phi1	0.00Phi2	0.00Phi3	0.10Phi1	0.10Phi2	0.10Phi3	0.25Phi1	0.25Phi2	0.25Phi3	0.50Phi1	0.50Phi2	0.50Phi3	0.75Phi1	0.75Phi2	0.75Phi3	1.00Phi1	1.00Phi2	1.00Phi3	1.25Phi1	1.25Phi2	1.25Phi3	1.50Phi1	1.50Phi2	1.50Phi3	2.00Phi1	2.00Phi2	2.00Phi3	5.00Phi1	5.00Phi2	5.00Phi3
0	397.45	413.05	380.1	379.35	376.8	395	427.7	388.1	397.85	423.8	411.3	390.8	359.85	375.05	381.95	381.9	401.5	394.5	384.35	307.75	392.45	364.25	376.95	394.1	383.3	351.1	377.65	377.9	357.15	350.6
4	2726.4	2533.55	2712.55	2519.75	2699.6	2679.65	2807.6	2660.55	2652.35	3333.12	3254.84	3195.65	2800.83	3013.56	2460.46	3197.44	3025.95	3064.26	3027.94	2452.71	2921.68	2422.39	2454.29	2535.31	2311.89	2136.85	2175.66	525.69	543.96	533.89
9	3514.32	2725.73	2953.36	3219.26	3203.11	3364.1	2369.7	3046.07	2739.53	3143.02	2918.6	2835.47	2896.09	2913.12	2958.79	3005.27	3022.05	2634.19	4142.91	3936.92	4209.93	2746.92	3136.76	2964.45	2603.26	2571	3291.52	663.4	629.44	639.55
17	1649.27	2313.17	1627.85	1885.97	2409.11	2024.51	1806.86	3098.27	2680.18	3412.68	3431.42	3233.25	3017.56	3070.23	3104.93	3899.61	3983.35	4097.11	4695.1	3819.49	4620.58	4228.63	4274.28	4446.53	3521.05	3373.85	2917.28	491.61	413.23	379.07
29	28.47	241.82	107.24	163.27	224.01	202.27	482.17	456.97	403.81	1988.2	1620.66	1831.09	2166.57	2332.59	2472.41	2789.02	3057.49	3038.26	3489.19	2896.18	3201.56	3394.91	3369.44	2759.12	2741.03	2671.92	3056.71	619.07	672.33	650.3
45	67.08	211.36	221.29	32.51	31.58	28.18	111.48	99.49	31.34	320.58	199.06	245.36	136.62	467.58	433.61	1615.64	1826.13	1820.73	2464.71	2464.71	3617.88	3674.65	3413.26	2966.45	4420.2	4477.08	4320.23	655.78	529.89	744.58
57	6.5	12.48	8.72	0	0	0	0	0	0	0	0	0	0	0	137.55	500.07	721.19	579.9	1711.19	1664.31	1466.9	2923.91	3124.12	2670.79	4348.84	4458.53	4588.97	647.56	579.23	796.39
85	0	0	0	0	0	0	0	0	0	0	0	0	41.62	35.62	36.83	123.37	35.95	54.69	25.63	1263.79	16.87	267.98	522.19	144.67	3927.06	3832.21	4412.38	0	0	0
106	0	0	0	0	0	0	0	0	0	0	0	0	0	0	0	0	29.25	45.7	0	0	0	264.54	0	0	1656.92	1512	1411.98	0	0	0
