# Supplementary material for: Inhibition of anaerobic digestion by phenol and ammonia: Effect on degradation performances and microbial dynamics
Source: Data Brief. 2018 Jul 6;19:2235–9. doi: 10.1016/j.dib.2018.06.119 (PMC6141805; doi:10.1016/j.dib.2018.06.119)
Supplement: Supplementary file 2 — Supplementary material Table 1 Sample nomenclature. Table 2 Cumulated CH4 production (mL) over time (days) for the different levels of ammonia initially added. Table 3 Cumulated CH4 production (mL) over time for the different levels of phenol initially added. Table 4 Cumulated CO2 production (mL) over time for the different levels of ammonia initially added. Table 5 Cumulated CO2 production (mL) over time for the different levels of phenol initially added. Table 6 Acetate concentration (mg/L) over time (days) for the different levels of ammonia. Table 7 Acetate concentration (mg/L) over time (days) for the different levels of phenol. Table 8 Propionate concentrations (mg/L) over time (days) for the different levels of ammonia. Table 9 Propionate concentrations (mg/L) over time (days) for the different levels of phenol. Table 10 Butyrate concentrations (mg/L) over time (days) for the different levels of ammonia. Table 11 Butyrate concentrations (mg/L) over time (days) for the different levels of phenol. [file mmc2.zip › Table 8.xlsx]

## Sheet: Table 8
	Propionate concentration (mg/L)
Sampling time (days)	0.0N1	0.0N2	0.0N3	0.5N1	0.5N2	0.5N3	1.0N1	1.0N2	1.0N3	1.5N1	1.5N2	1.5N3	2.5N1	2.5N2	2.5N3	5.0N1	5.0N2	5.0N3	7.5N1	7.5N2	7.5N3	10.0N1	10.0N2	10.0N3	25.0N1	25.0N2	25.0N3	50.0N1	50.0N2	50.0N3
0	111.2	90	122.9	108	124.3	130	113.9	77	109.4	102	71.6	76.7	85.8	82.7	76.9	0	0	0	0	0	0	0	0	0	0	0	0	0	69.8	0
4	1022.1	1172.7	1254.4	1247	1403	1316.6	1469	1358.2	1403.3	1536.2	1424.4	1547.2	1282.9	1413.9	1499.1	1313.2	723.1	1510.5	1455.3	1434.1	1456.8	1379.7	1499.1	1456.1	1056.5	1029.7	1164	878.4	805	725.2
9	1498.5	1474.1	1684.2	1525	1628	1558.6	1569.4	1747.4	1660.6	1585.9	1397.3	1412.6	1403.6	1570	1375.4	1707.9	1531.3	1488.4	1601.7	1525.5	1625.8	1540.5	1655.9	1375.8	1294.1	1265.5	1392.4	976.9	904.9	830.7
16	1599.2	1591.2	1642.9	1604.9	1601.6	1583.3	1600.2	1628.1	1659	1617	1454.9	1546.2	1400.8	1474.3	1393.8	1492.1	1409.5	1635.1	1721.8	1544.6	1669.9	1638.5	1818.7	1742	1467.3	1335.6	1260.2	1368.4	1364.2	1317.9
29	1823.4	1930.6	1848.8	1975.9	1821.8	1835.5	1862.2	1747.8	1424.3	1629.4	1485.7	1401.5	1398.6	1434.6	1429.8	1472.4	1453.1	1603.5	1518.2	1614.4	1609.8	1546.7	1306.4	1306.4	1167.8	1164.8	1179.7	1217.8	1320.4	1291.7
42	237.5	27.4	1149.2	703.8	437.4	831	229.3	0	404.3	0	0	0	0	0	0	0	0	0	249	112	364.2	977.8	849.5	965.5	1374.5	1310.3	1362.9	1336	1397	1280.8
57	0	0	0	0	0	0	0	0	0	0	0	0	0	0	0	0	0	0	0	0	0	0	0	0	1758.7	1502.4	1624.9	1293.2	1473.9	1377.1
78	0	0	0	0	0	0	0	0	0	0	0	0	0	0	0	0	0	0	0	0	0	0	0	0	1670.2	1598.9	558.9
127	0	0	0	0	0	0	0	0	0	0	0	0	0	0	0	0	0	0	0	0	0	0	0	0	330.9	267.2	0
