# Supplementary material for: Inhibition of anaerobic digestion by phenol and ammonia: Effect on degradation performances and microbial dynamics
Source: Data Brief. 2018 Jul 6;19:2235–9. doi: 10.1016/j.dib.2018.06.119 (PMC6141805; doi:10.1016/j.dib.2018.06.119)
Supplement: Supplementary file 2 — Supplementary material Table 1 Sample nomenclature. Table 2 Cumulated CH4 production (mL) over time (days) for the different levels of ammonia initially added. Table 3 Cumulated CH4 production (mL) over time for the different levels of phenol initially added. Table 4 Cumulated CO2 production (mL) over time for the different levels of ammonia initially added. Table 5 Cumulated CO2 production (mL) over time for the different levels of phenol initially added. Table 6 Acetate concentration (mg/L) over time (days) for the different levels of ammonia. Table 7 Acetate concentration (mg/L) over time (days) for the different levels of phenol. Table 8 Propionate concentrations (mg/L) over time (days) for the different levels of ammonia. Table 9 Propionate concentrations (mg/L) over time (days) for the different levels of phenol. Table 10 Butyrate concentrations (mg/L) over time (days) for the different levels of ammonia. Table 11 Butyrate concentrations (mg/L) over time (days) for the different levels of phenol. [file mmc2.zip › Table 1.xlsx]

## Sheet: Feuil2
Inhibitor	Concentration (g/L)	Replicate	Bioreactor	Sampling time for 16S rRNA sequencing
				Day 0 (T0)	Day 9 (T2)	Day 29 (T4)	Day 42 (T5)	Day 57 (T6)	Day 78 (T7)			Day 110 (T8)
Ammonia	0	n°1	0.0N1
	0	n°2	0.0N2	X	X	X	X	X
	0	n°3	0.0N3
	0.5	n°1	0.5N1
	0.5	n°2	0.5N2		X	X	X	X
	0.5	n°3	0.5N3
	1	n°1	1.0N1
	1	n°2	1.0N2		X	X	X	X
	1	n°3	1.0N3
	1.5	n°1	1.5N1
	1.5	n°2	1.5N2	X	X	X	X	X
	1.5	n°3	1.5N3
	2.5	n°1	2.5N1
	2.5	n°2	2.5N2		X	X	X	X
	2.5	n°3	2.5N3
	5	n°1	5.0N1
	5	n°2	5.0N2	X	X	X	X	X
	5	n°3	5.0N3
	7.5	n°1	7.5N1
	7.5	n°2	7.5N2		X	X	X	X
	7.5	n°3	7.5N3
	10	n°1	10.0N1
	10	n°2	10.0N2	X	X	X	X	X
	10	n°3	10.0N3
	25	n°1	25.0N1
	25	n°2	25.0N2	X	X	X	X	X	X			X
	25	n°3	25.0N3
	50	n°1	50.0N1
	50	n°2	50.0N2	X	X	X	X	X
	50	n°3	50.0N3
Phenol				Day 0 (T0)	Day 9 (T2)	Day 29 (T4)	Day 42 (T5)	Day 57 (T6)		Day 85 (T7)	Day 106 (T8)		Day 133 (T9)
	0	n°1	0.00Phi1
	0	n°2	0.00Phi2	X	X	X		X
	0	n°3	0.00Phi3
	0.1	n°1	0.10Phi1
	0.1	n°2	0.10Phi2		X	X		X
	0.1	n°3	0.10Phi3
	0.25	n°1	0.25Phi1
	0.25	n°2	0.25Phi2		X	X		X
	0.25	n°3	0.25Phi3
	0.5	n°1	0.50Phi1
	0.5	n°2	0.50Phi2	X	X	X		X
	0.5	n°3	0.50Phi3
	0.75	n°1	0.75Phi1
	0.75	n°2	0.75Phi2		X	X		X		X
	0.75	n°3	0.75Phi3
	1	n°1	1.00Phi1		X	X		X			X		X
	1	n°2	1.00Phi2
	1	n°3	1.00Phi3
	1.25	n°1	1.25Phi1	X	X	X		X					X
	1.25	n°2	1.25Phi2		X	X		X					X
	1.25	n°3	1.25Phi3		X	X		X					X
	1.5	n°1	1.50Phi1
	1.5	n°2	1.50Phi2		X	X		X					X
	1.5	n°3	1.50Phi3
	2	n°1	2.00Phi1
	2	n°2	2.00Phi2	X	X	X		X			X
	2	n°3	2.00Phi3
	5	n°1	5.00Phi1
	5	n°2	5.00Phi2	X	X			X
	5	n°3	5.00Phi3
