# Supplementary material for: Inhibition of anaerobic digestion by phenol and ammonia: Effect on degradation performances and microbial dynamics
Source: Data Brief. 2018 Jul 6;19:2235–9. doi: 10.1016/j.dib.2018.06.119 (PMC6141805; doi:10.1016/j.dib.2018.06.119)
Supplement: Supplementary file 2 — Supplementary material Table 1 Sample nomenclature. Table 2 Cumulated CH4 production (mL) over time (days) for the different levels of ammonia initially added. Table 3 Cumulated CH4 production (mL) over time for the different levels of phenol initially added. Table 4 Cumulated CO2 production (mL) over time for the different levels of ammonia initially added. Table 5 Cumulated CO2 production (mL) over time for the different levels of phenol initially added. Table 6 Acetate concentration (mg/L) over time (days) for the different levels of ammonia. Table 7 Acetate concentration (mg/L) over time (days) for the different levels of phenol. Table 8 Propionate concentrations (mg/L) over time (days) for the different levels of ammonia. Table 9 Propionate concentrations (mg/L) over time (days) for the different levels of phenol. Table 10 Butyrate concentrations (mg/L) over time (days) for the different levels of ammonia. Table 11 Butyrate concentrations (mg/L) over time (days) for the different levels of phenol. [file mmc2.zip › Table 2.xlsx]

## Sheet: Table 2
	CH4 production (mL)
Sampling time (days)	0.0N1	0.0N2	0.0N3	0.5N1	0.5N2	0.5N3	1.0N1	1.0N2	1.0N3	1.5N1	1.5N2	1.5N3	2.5N1	2.5N2	2.5N3	5.0N1	5.0N2	5.0N3	7.5N1	7.5N2	7.5N3	10.0N1	10.0N2	10.0N3	25.0N1	25.0N2	25.0N3	50.0N1	50.0N2	50.0N3
0	0	0	0	0	0	0	0	0	0	0	0	0	0	0	0	0	0	0	0	0	0	0	0	0	0	0	0	0	0	0
1	31.9	29.3	24.9	24.4	25.4	25.5	30.2	23.2	25.8	34.4	28	29.6	31.7	28.8	28.7	27.1	27	32.9	17.7	18.1	19.3	13.2	12.6	12.2	0.6	1.2	1.2	0.6	0.6	0.6
2	98.7	97.7	90.5	93	90.9	90	96.4	103.7	94.8	102.8	91	92	101.6	96.5	98.3	99.1	101.7	107.1	88.4	85.3	84.1	73.1	70.3	67.3	34.9	31	35.2	1.9	1.9	1.2
3	144.7	145.3	134.7	135.2	132.6	130	139.8	144.9	137	151.8	134.9	130.7	147.9	141.9	146.2	144.9	146.5	156.5	132.6	131.5	126	117.1	111.9	106.9	57.9	52.6	58.6	2.1	3.4	2.7
4	193.5	193.9	179.7	182.7	181.1	175	190.5	195.5	184.2	209.7	185.3	182.3	204.9	202.4	202.8	200.4	204.7	207.1	174.3	176.6	166	156.9	147.7	138	76.6	71.7	81.2	8	6.4	4.8
7	339.7	363.2	320.1	317.6	309.2	299.3	336.1	367.3	333.2	417.5	357.8	330.5	379.2	379.9	399.6	367.2	375.4	353.1	306.3	337.3	290.7	257.8	244.2	238.8	154.2	141.7	160.1	19.6	13.7	10.5
9	459.5	512.9	462.1	445.2	437.9	427.9	480.6	528.9	479.4	578.3	502.2	468.7	539.2	530.9	572	511	528.2	494.5	438.4	492.5	423.1	363.7	347.6	342.7	189.3	185.1	197.1	26.2	20.5	16.2
11	611.3	681.5	611.2	591.7	589.5	582.3	641.9	705.2	649.1	796.3	685.6	636.9	719.4	711	748.2	673.4	697.1	686.2	582	672.3	574	480.6	467.5	457.6	205.5	200.5	214.3	35.1	33.6	23.9
14	882.6	1012.8	858	834.8	841.1	833.8	941.5	1043.6	928	1185.8	1013.4	925.9	976.3	1046.8	1084.3	943.5	971.8	967.6	796.3	940.4	810.5	662.6	660.8	652.6	226.4	219.8	236.7	109.9	111	70.6
16	1167.8	1332.6	1091.4	1061.5	1063.9	1067.1	1230.6	1347.7	1192.8	1525.9	1322.4	1217.4	1262.2	1361.1	1409.8	1195.3	1226.4	1221.6	1010.7	1190.8	1027.3	832.8	815	809.3	243.7	235.8	254.9	142.7	146.8	120.8
18	1556.7	1753.5	1443.7	1414.2	1410.5	1420.2	1628.5	1744.7	1579.3	1951.3	1705.5	1616.2	1656.5	1755.1	1814.3	1528.2	1565.4	1561.9	1306.5	1524.3	1335.3	1082.3	1047	1049	269.6	261	283.7	153	157.6	138.9
21	2072.3	2276.5	1882.4	1911.9	1898.2	1901.5	2154.2	2257.9	2071.6	2387.5	2166.9	2110.5	2097.4	2204	2272.9	1980.1	2053.4	2051.3	1722.8	1970	1798	1433.5	1413.4	1394	297.4	289.2	318.3	156.4	164.6	140.8
24	2626.7	2792.7	2358.5	2466.5	2453.1	2445.9	2662.6	2722.1	2560.8	2791.5	2597.2	2632.5	2535.2	2638.4	2696.9	2441.1	2505.3	2523.2	2111.4	2367.9	2159	1759.1	1753.5	1718.7	336.8	333.1	373	161.8	170.9	144.7
28	3139.7	3231.6	2888.7	3026.1	3006	3011.5	3115.4	3114.7	3053	3179.1	3044.4	3147.5	2976.1	3057.1	3127.3	2900.7	2961	3067.7	2558.5	2818.1	2582.2	2183.2	2195.2	2125.5	435.4	448	509.8	166.4	172.9	146.8
29	3294.5	3360.6	3023.3	3168	3139.4	3148	3239.2	3217.8	3175.1	3261.8	3162	3266.4	3048.3	3155.5	3234	3011.8	3077.7	3196.5	2675.4	2930	2693.1	2279.5	2300.7	2216.8	476.6	491.9	560.8	168.7	175.1	148
32	3619.1	3658.5	3455.9	3526.9	3531.7	3547.2	3558.5	3486.4	3457.3	3468.9	3420.2	3569.5	3228.6	3423.9	3529.4	3376.9	3463.1	3598	3045.9	3306.1	3059.1	2627.4	2667.4	2561.4	645.9	653.4	738.2	178.5	177.6	150.5
35	3832.9	3900	3770.1	3753.7	3772.7	3784.9	3767.8	3730	3633.7	3730.3	3636.1	3750.4	3481.3	3643.1	3763.5	3656.7	3730	3873.7	3332	3596.8	3348.1	2938.7	2983.6	2882.9	819.7	816.5	900.5
39	4169.8	4192.2	4008	3996.4	4001.1	3996	4041.3	4026	3902.5	3993.8	3901.1	4029.1	3742.9	3919.9	4035.4	3986.4	4073.8	4203.3	3624	3876.1	3616.2	3244.9	3307.5	3202.6	1131.4	1124.3	1167.2	184	178.9	150.3
42	4390.2	4404.5	4216	4191.6	4199.4	4180.3	4236.9	4189.2	4099.2	4069.1	4016.1	4182	3805	4000.9	4103.3	4112.4	4205.9	4362.7	3809	4046.3	3812.7	3433.1	3515.5	3316.3	1381.8	1361	1395	185.5	185.3	157.1
45	4497.2	4474	4418.5	4391.7	4383.1	4382.4	4385.6	4258.8	4279.6	4108.5	4064.6	4252	3848.6	4043.3	4151.6	4185.3	4281.8	4468.8	3970.1	4172.4	4015.4	3640.6	3732	3577.8	1671.3	1605.5	1546.1	186	188.3	156.8
50	4570.7	4528.1	4666.6	4547.8	4488.3	4554.2	4448.3	4288.3	4357.3	4146.4	4105.1	4263.8	3856	4071.3	4182.9	4238.1	4319.9	4569.8	4032.4	4220.4	4058.9	3832.4	3978.3	3792.4	2084.8	2026.5	1919.4	187.8	191.2	156.8
57	4609.3	4563	4720.4	4604.6	4531	4620.5	4491.6	4321.4	4400	4175.4	4132.8	4300	3882.1	4101.4	4212.7	4269.7	4356.1	4604.5	4082.1	4252.2	4114.6	3895.6	4081.8	3879.1	2617.3	2518.4	2448.7	193	199.1	163.4
65	4641.2	4613.8	4779.7	4650.8	4583.8	4675	4532.9	4374.1	4452	4220.5	4173.8	4334.2	3915.8	4125.7	4260.1	4292.9	4374.4	4633.9	4123.5	4295	4155.1	3942.9	4133.1	3928.7	3130.1	3020.4	2966.1
78	4693.6	4664.5	4808.4	4698.1	4616.1	4729.3	4589.7	4443.6	4503.4	4279.3	4249.5	4399.2	3981.9	4202.1	4338.8	4333.2	4409.6	4678	4172.7	4354.2	4200.3	3992.8	4191.5	3982.8	3332.9	3144.6	3423.1	197.4	204	167.3
86	4733.4	4699.4	4841.3	4742.9	4653.5	4764.3	4626	4487.8	4541.8	4312.1	4277.2	4428.1	4015.8	4242	4384.8	4365.4	4443.1	4714.9	4211.5	4396.5	4240.7	4027	4239.8	4024.8	3379.8	3198	3697.1
99	4777.3	4741.1	4879.2	4786.9	4745	4795.8	4659.1	4520.4	4580.4	4347	4326.9	4466.3	4055.4	4280.6	4423.9	4396.5	4476	4746.6	4238.2	4445.8	4292.9	4054.6	4293.9	4023.1	3445.7	3277.4	3832.9
113	4811.2	4773.6	4908.3	4817.4	4781.3	4826.6	4691.3	4549.7	4611	4380.8	4367.5	4503.5	4092.7	4313.4	4458	4432.9	4520	4791	4296	4512.6	4361.3	4118.1	4373.3	4086.7	3585.3	3430.6	3923.2	209.2	212.7	177.9
127	4861.4	4813.4	4939.3	4844.9	4808.5	4850.2	4712.8	4571.7	4631.1	4409.7	4404.1	4534.7	4123.4	4345.4	4490.7	4474	4567.9	4826.8	4348.3	4562.6	4413.1	4176.7	4424	4138.5	3812.7	3674.8	3985.2	211.9	217.3	181.9
154	4895.8	4843.1	4960.2	4873.6	4834.3	4877.2	4735.8	4596.2	4746.6	4439.5	4436.5	4566	4158.5	4381.1	4523.8	4520.2	4609.3	4862.4	4433.3	4608	4456.4	4242.7	4470.5	4196.2	4127.5	3951.1	4043.3	219.1	225	189.1
