# Supplementary material for: Inhibition of anaerobic digestion by phenol and ammonia: Effect on degradation performances and microbial dynamics
Source: Data Brief. 2018 Jul 6;19:2235–9. doi: 10.1016/j.dib.2018.06.119 (PMC6141805; doi:10.1016/j.dib.2018.06.119)
Supplement: Supplementary file 2 — Supplementary material Table 1 Sample nomenclature. Table 2 Cumulated CH4 production (mL) over time (days) for the different levels of ammonia initially added. Table 3 Cumulated CH4 production (mL) over time for the different levels of phenol initially added. Table 4 Cumulated CO2 production (mL) over time for the different levels of ammonia initially added. Table 5 Cumulated CO2 production (mL) over time for the different levels of phenol initially added. Table 6 Acetate concentration (mg/L) over time (days) for the different levels of ammonia. Table 7 Acetate concentration (mg/L) over time (days) for the different levels of phenol. Table 8 Propionate concentrations (mg/L) over time (days) for the different levels of ammonia. Table 9 Propionate concentrations (mg/L) over time (days) for the different levels of phenol. Table 10 Butyrate concentrations (mg/L) over time (days) for the different levels of ammonia. Table 11 Butyrate concentrations (mg/L) over time (days) for the different levels of phenol. [file mmc2.zip › Table 3.xlsx]

## Sheet: Table 3
	CH4 production (mL)
Sampling time (days)	0.00Phi1	0.00Phi2	0.00Phi3	0.10Phi1	0.10Phi2	0.10Phi3	0.25Phi1	0.25Phi2	0.25Phi3	0.50Phi1	0.50Phi2	0.50Phi3	0.75Phi1	0.75Phi2	0.75Phi3	1.00Phi1	1.00Phi2	1.00Phi3	1.25Phi1	1.25Phi2	1.25Phi3	1.50Phi1	1.50Phi2	1.50Phi3	2.00Phi1	2.00Phi2	2.00Phi3	5.00Phi1	5.00Phi2	5.00Phi3
0	0	0	0	0	0	0	0	0	0	0	0	0	0	0	0	0	0	0	0	0	0	0	0	0	0	0	0	0	0	0
1	18.6	1.2	13.2	14.2	12.1	4.9	3.2	0.8	1.1	5.7	1.2	4.9	4.5	7.7	4.6	6.1	5.9	5.9	8.7	8.9	16.6	11.2	13	13.9	8.9	12.9	14.4	2.4	2.4	2.3
2	28.6	43.3	28.9	25.7	24.8	37.9	29	25.2	44.3	40.2	40.8	33.8	29.1	34.6	26.5	36.4	34.9	39.4	47	27.4	35.9	42.3	37.3	44	33.7	29.6	27.3	8.6	8.6	7.8
3	69.1	82.6	70.7	67	64.7	77.3	61	56	87.6	77.5	78.4	72.1	67.1	74.6	59.5	77.8	69.5	81.5	87.2	57.5	81.9	78	81.8	91.2	77.9	70.9	57.3	0	0	0
4	137.7	131.8	135	117.9	111.5	129.7	100.4	94.7	150.8	115	115	110.4	103.5	118	96.2	132.8	116.8	129.7	147.6	97	132.9	131.4	136.5	151.5	117.4	106.7	108.8	1.4	1.4	1.3
7	312.1	318	318.3	310.7	287	298.2	241.9	221.7	301.2	222.7	219	230.5	189.9	212.6	175.8	190.4	170.2	198.6	206.5	167.5	187.6	189	198.1	207.7	200.8	190.8	191.5	0	0	0
9	494.6	487.7	501.3	506.9	465.8	455.4	352.4	340.6	447.3	322.7	332.4	326	249.1	272	228.2	230	213.6	238.9	248.3	191.3	223.8	215	222.3	231.9	225	207.4	213.6	2.8	0	0
11	703.3	692.5	732.5	722.4	682.8	651.3	519.3	518	650.5	467.3	494.2	478.4	336.7	353.2	293.5	268.6	270.4	279.9	287	227	280	252.6	255.3	270.4	245.4	229.4	235.3	4.4	4.5	5.6
14	1106.5	1010.8	982.9	1047.4	1003.8	955.9	737.5	732.6	919.3	657.4	703.1	693.4	478.6	490.2	411.9	339.9	354.6	359.2	322.3	240.8	340.5	279.4	282.5	297.3	250.9	234.2	244.4
17	1761.3	1549.1	1555.7	1575.5	1550	1484.2	1051.9	1049.9	1300.3	915.7	988.6	984.4	681.8	701.6	593.3	440.5	472.6	448.6	373.4	263.1	420.3	321.4	325.1	341.7	268.9	249.4	262.5	4.5	4.7	5.9
21	2502.1	2378.5	2265.3	2429.9	2422.2	2295.2	1660.4	1676.2	1922.8	1310.5	1409.6	1419.5	1000.9	1034.3	885.2	608.3	656.1	631	451	281.3	536.4	368.5	370.3	387.9	295.3	274.1	279.6
24	3053.1	2994.8	2939.1	3055.3	3075.6	2979	2228.3	2280.4	2560.7	1677.7	1792.9	1789.9	1278.5	1318.2	1147.9	779	845.6	825.5	532.3	298.8	659.7	410.7	413.1	433.4	317	295.3	299.7
25	3233.2	3195.6	3154.5	3257.2	3278.1	3183.6	2417.2	2466.5	2773.6	1816.5	1931.1	1921.4	1373.9	1412.1	1230.7	842.5	918.4	899.8	560.7	302.6	677.5	423.6	423	452.5	324.8	304.3	306.1
28	3419.8	3602.2	3564	3697.7	3761.9	3634.5	2920.8	2975.2	3308.3	2277.3	2410.9	2344.6	1653.3	1686	1484.6	1024.4	1126.2	1115.4	669.4	322.3	821.1	483.4	469.8	511.5	340.7	320.6	324
29	3480.5	3753.5	3682.5	3838.6	3909.7	3782.8	3093	3148.8	3506.4	2458.1	2589.9	2519.9	1766.1	1787.1	1579.7	1102.6	1219.9	1203	717.1	333.9	887.1	516.4	495.7	539.4	352.5	327.6	330.8	5.4	4.5	8
32	3627.2	4021.6	3858.5	4144.8	4226.3	4124.3	3544.3	3602	3932.9	2986.5	3136.8	3041.7	2139.9	2112.3	1897.7	1373.7	1540.6	1525.3	872.5	355.7	1090.2	607.7	566.7	637.8	372.1	353.9	355.6
35	3744.3	4142.4	3966.5	4438.8	4490.5	4375.9	3835.9	3932.2	4249.3	3474.1	3631	3567.9	2551.7	2495.8	2275.8	1662.4	1852.6	1831.8	1018.3	374.9	1302.5	715.2	650.8	745.6	378.5	361.8	369.3	2.2	1.8	3.4
37	3881.7	4192.5	4020	4640.2	4654.6	4540.2	4015.7	4092.3	4412	3812.1	3949.5	3925.4	2841.2	2791.1	2549.8	1868.6	2063.6	2036.4	1136.3	398	1479	805.2	743	853.3	388.9	373	379.5	2.9	2.5	4.6
39	4030.5	4272.3	4099	4803.8	4793.4	4702	4213.7	4261.7	4588.8	4105.9	4224.6	4225.5	3167.1	3124.6	2842.8	2082	2281	2251.7	1271.5	423.8	1682.6	894.7	840.2	944.9	394.2	377.4	384.8	3.5	3.1	5.2
42	4269.8	4478.2	4262.4	4877	4873	4795.8	4481.3	4524.1	4794.1	4442.4	4583.4	4550.2	3668.1	3625.8	3322.6	2409.3	2627.2	2590.4	1512.1	475.6	2001.8	1010.1	955.7	1077.5	400
45	4387.9	4707.2	4481.7	4892.1	4893.9	4815.1	4625.8	4689.3	4852.5	4723.4	4830.6	4818.7	3951.4	3992.6	3688	2795.8	2995.9	2937.8	1799.4	552.4	2396.2	1136.9	1072.1	1215	403.6	387.7	398	6.1	4.8	8
49	4460.7	4927.3	4742	4935.5	4921.5	4844.6	4686.3	4742.4	4878.8	4885.6	4951.1	5006.7	4227.4	4264.6	3905.2	3240.9	3435.6	3355.7	1933.2	694.6	2839.3	1333.8	1277.9	1423.2	412.6	393.2	401.3	5.2	4.9	8.7
53	4456.6	4951	4785.4	4957.5	4946.6	4868.2	4732.8	4784.7	4920.3	4954.6	5016.7	5083.9	4418.9	4444.4	4072.3	3608.2	3743	3681.8	2320.1	859.5	3169	1514.2	1427.8	1611	423.9	405.5	412.1	0.7	2.9	6
57	4433.9	4962.5	4808.3	4971.7	4950	4870.5	4753.6	4801.5	4933.6	4996.9	5061.3	5135	4524.2	4589.3	4243.7	4121.6	4181.6	4130.1	2530.6	1317.8	3641.5	1864.7	1783.1	2112.9	432.3	409.9	410.3
64	4467.6	4999.4	4840.1	5001.1	4976.3	4902.2	4783.4	4832.9	4961.6	5031.2	5091.8	5167	4577.1	4646.9	4336.1	4493.5	4560.3	4533.1	2866.3	1748.7	4255.9	2293.2	2291	2786.6	462.6	427.2	426.6	6.2	5.8	9.1
72	4545	5083.4	4919.1	5071.7	5038.2	4954.8	4830	4886.8	5015.2	5096.2	5141	5211.6	4659.1	4756.3	4390.2	4783.5	4866.7	4831.2	3441.4	2168.3	4683.4	2731.9	2968.4	3516.4	490.8	457.1	432.8
85	4594.1	5133.5	4974.6	5167.2	5095.6	5010.3	4898.2	4948.1	5092.3	5172.6	5227.2	5283.6	4982.7	5039.3	4469.1	5019.3	5079.2	4934	3746.9	2497.5	4828.5	3243.4	3517.3	4273.7	632.8	809.8	490.1
93	4669	5185.8	5021.3	5226.4	5156.1	5041.5	4927.4	4986.1	5135.9	5220.7	5273.5	5347.3	5060.8	5126.4	4521.1	5077.9	5212.6	5133	3824.6	2886.5	4899.9	3380.6	3730.6	4367.4	830.5	1002.2	578.8	6.4	6.9	12.1
106	4680	5186.5	5032.5	5249.1	5193.7	5062.5	4946.9	5089.8	5244.3	5297.8	5323	5477.5	5122.3	5189.8	4735.7	5128.5	5389.7	5381	3899.4	3219.7	4969.3	3669	3820.8	4466.5	1363.4	1461.9	885.1	6.8	7.5	10.6
119	4733.5	5227.6	5066	5285.9	5224.3	5096.9	4972.1	5160.5	5301.1	5487.5	5360	5600.5	5157	5229.5	4881.2	5317.4	5569	5477.4	3993.2	3379.7	5019.3	3999.3	3901.1	4562.9	1885.9	2004.1	1201.1	6.2	6.4	10.4
133	4768.3	5253.3	5088.1	5316.5	5252.3	5143.5	5013.9	5190.8	5333.3	5581.4	5417.6	5686.1	5195.7	5276.6	4972.9	5627.9	5694.2	5520.2	4345.1	3433.5	5059	4196.5	3947.7	4670.1	2278.9	2424.9	1502.6	7	7.7	11.2
154	4774.7	5255.4	5093.9	5336.7	5267.8	5172.1	5127.2	5225.3	5379.3	5635.4	5609.2	5765.7	5248.4	5328.6	5000	5711.7	5795.3	5596.6	4565.3	3764.9	5179.8	4268.1	4012.1	5068.4	2747.1	2938.6	1798.9	6	6.3	10.1
203																			4596.1	4054.9	5536.2	4300.3	4294.1	5286.2	3206.1	3157.1	1925.7
