# Supplementary material for: Inhibition of anaerobic digestion by phenol and ammonia: Effect on degradation performances and microbial dynamics
Source: Data Brief. 2018 Jul 6;19:2235–9. doi: 10.1016/j.dib.2018.06.119 (PMC6141805; doi:10.1016/j.dib.2018.06.119)
Supplement: Supplementary file 2 — Supplementary material Table 1 Sample nomenclature. Table 2 Cumulated CH4 production (mL) over time (days) for the different levels of ammonia initially added. Table 3 Cumulated CH4 production (mL) over time for the different levels of phenol initially added. Table 4 Cumulated CO2 production (mL) over time for the different levels of ammonia initially added. Table 5 Cumulated CO2 production (mL) over time for the different levels of phenol initially added. Table 6 Acetate concentration (mg/L) over time (days) for the different levels of ammonia. Table 7 Acetate concentration (mg/L) over time (days) for the different levels of phenol. Table 8 Propionate concentrations (mg/L) over time (days) for the different levels of ammonia. Table 9 Propionate concentrations (mg/L) over time (days) for the different levels of phenol. Table 10 Butyrate concentrations (mg/L) over time (days) for the different levels of ammonia. Table 11 Butyrate concentrations (mg/L) over time (days) for the different levels of phenol. [file mmc2.zip › Table 4.xlsx]

## Sheet: Table 4
	CO2 production (mL)
Sampling time (days)	0.0N1	0.0N2	0.0N3	0.5N1	0.5N2	0.5N3	1.0N1	1.0N2	1.0N3	1.5N1	1.5N2	1.5N3	2.5N1	2.5N2	2.5N3	5.0N1	5.0N2	5.0N3	7.5N1	7.5N2	7.5N3	10.0N1	10.0N2	10.0N3	25.0N1	25.0N2	25.0N3	50.0N1	50.0N2	50.0N3
0	0	0	0	0	0	0	0	0	0	0	0	0	0	0	0	0	0	0	0	0	0	0	0	0	0	0	0	0	0	0
1	185.6	174	181	175.9	199.6	192.3	194.2	181.7	184.4	194.8	137	159.7	159.9	149.7	151.5	148	137.7	163.1	116.6	117.6	126.2	112.7	117.5	113.8	94.6	88	85.3	87.6	94.1	77.3
2	456.3	454.3	453.4	446.2	465.3	462.5	462.5	451.3	452.4	449.3	391.9	416.1	415	403	409.2	404.4	399.5	444.8	376.8	367.9	375.4	350.7	355.2	336.3	244.3	226.4	244.8	153.9	150.5	115.2
3	651.2	650.2	639.2	629.4	631	634	627.7	623.8	617.8	609.7	545.5	561	567.7	552.4	567.7	563.6	558.2	622.3	539.5	536.4	533.8	508.8	518	489.8	366.8	338.4	358.6	221.6	215.8	180.4
4	765.2	758.9	746.8	743.9	750.9	748.4	739	728.8	728.5	709.3	662.6	659.9	660.4	659.9	666.6	669.3	667.8	725.2	653.6	645.9	636.8	612.7	621.1	589.3	443.9	414.3	444.6	296.4	292.4	243.4
7	937.7	944.3	913	900.9	898.1	893.7	880.7	886.2	877.8	880.6	823	820.2	814.4	822.4	841	854.3	853.6	926.3	808.8	804.9	784	763.9	772	734.1	593	553.3	594.1	374.5	371.7	316.2
9	1015.1	1038.8	1022.6	989.5	982	985.7	979.4	990.8	976.7	996.9	929.8	923.1	931.9	931	959.6	968.4	969.8	1031	929.9	936.5	898.8	876.7	884	842.6	670.3	636.5	669.7	407.2	405.2	348.4
11	1118	1148.1	1128.3	1094.1	1094.4	1092	1087.9	1108.8	1087.2	1106.5	1034.2	1021.2	1042.8	1035.1	1066.2	1071.2	1078.9	1139.2	1032.1	1050.3	1005.6	976.9	982	938.3	723.9	684.8	719	458	454.4	389.4
14	1216.9	1261.7	1227.8	1195.1	1194.5	1191.6	1197.4	1224.6	1196.3	1228.4	1151.9	1134.4	1132.4	1151.9	1184.2	1180	1190.5	1244.3	1134.6	1165.1	1107.4	1072.6	1082.5	1036.7	766.5	724.1	758.9	547.3	549.8	459.5
16	1323.2	1368.8	1318.3	1284.9	1283.4	1281.9	1296.9	1331.2	1290.8	1346.4	1260.5	1235.5	1223.6	1263.2	1298.1	1283.6	1297.8	1352.7	1235.8	1277.7	1210.1	1163.7	1175.2	1125.8	799.1	754.8	794.2	611	621.6	526.5
18	1436.6	1491.8	1432.5	1394	1394	1391.8	1419.9	1461.5	1413.5	1471	1385.7	1361.4	1361.5	1390.3	1428	1399.9	1416.4	1466.1	1351.9	1392.3	1326.9	1267.5	1278.3	1233.9	843.3	796.4	837.1	631.9	642.7	573.7
21	1572.5	1631.9	1554.9	1516.3	1514.2	1517.7	1552.3	1589.5	1537.4	1601.3	1507.4	1491.8	1483.8	1513.1	1554.5	1519.5	1539.5	1587.5	1458.8	1514.8	1453.2	1361.5	1380.3	1330.9	880.3	828.4	874.3	643.3	658.2	557.1
24	1741.6	1792.4	1706.8	1679.3	1677.1	1681	1712.4	1742.1	1689.9	1734.4	1641.6	1646.9	1624.7	1650.7	1693.6	1655.4	1678.4	1729.1	1572.8	1635.9	1564.5	1458.7	1482.6	1430.9	909.7	856.4	904	662.2	676.1	574.2
28	1912.9	1949.4	1876.6	1861.2	1854.8	1862.2	1873	1884.4	1854.7	1860.2	1782.8	1812.4	1735.7	1791.1	1837.1	1801.6	1822.4	1890.8	1706.8	1778.3	1691.4	1574.3	1602.9	1542.1	944.3	892.1	945.6	674	685.3	581
29	2006.1	2025.6	1962.7	1949.2	1939.3	1949	1948.6	1946.9	1934.1	1922.1	1857.2	1886.4	1789.6	1854.7	1902.5	1868.7	1895.7	1975.5	1780.5	1852	1761.9	1638.2	1671.1	1606.6	989.2	941.5	1003.2	680.3	691.3	586.3
32	2085.3	2101.7	2076.8	2044.8	2043.9	2054.8	2034.2	2017.2	2010.2	1979.1	1929.2	1970.8	1841	1925.8	1977.5	1960	1993.6	2077.5	1880.4	1953.1	1861.3	1736.5	1778.1	1701.8	1065.3	1017.8	1082.3	702.8	714.2	607.2
35	2160.5	2176.6	2180.1	2133.6	2135	2143.6	2110.6	2090	2077.1	2042.8	1994.3	2041.1	1901.7	1990.8	2048.2	2047.2	2079.9	2167.3	1971.7	2044.4	1955	1838	1879.9	1804.1	1141.6	1093.3	1159
39	2237.5	2239.3	2250.1	2194.8	2193.8	2200.1	2167.7	2148.5	2133.4	2092	2044	2095.4	1951	2046.7	2103.6	2114.1	2152.2	2239.4	2033.9	2102.3	2014	1917.1	1968.8	1890.8	1245.8	1190.6	1245.3	722.4	732.3	621.8
42	2306.8	2306.2	2315.9	2257.9	2253.7	2261.2	2229.9	2208.7	2191.4	2133.3	2092.5	2148.2	1988.3	2088.8	2142.9	2171.6	2210.9	2297.9	2099	2168.2	2079.8	1981.7	2040.4	1958.1	1341.7	1284.5	1338.3	732.2	745.1	633.1
45	2338.8	2332	2358.7	2302.2	2299.5	2305.2	2270.3	2233.4	2236.1	2148.9	2109.4	2173.1	2003.5	2105	2159.2	2196.7	2236.5	2333.7	2144.5	2208.2	2129.9	2030.4	2092.5	2008.4	1429.9	1354.8	1373.4	731.8	750.7	634.2
50	2364.8	2351.9	2409.5	2344.9	2332.2	2348.5	2293.2	2247.4	2264.4	2161.2	2122.8	2174	2007.5	2116.6	2171.4	2215.1	2249	2358.9	2170.1	2228.7	2147.1	2073.6	2144.6	2053.8	1542.9	1461.4	1479.1	738.3	758.3	642.4
57	2385.5	2371.8	2438.3	2354.7	2355.5	2380.4	2315.5	2266.3	2286.4	2179.2	2140.4	2197.2	2023.5	2134.6	2189.2	2234.5	2268.5	2382.4	2195.6	2249.3	2176.3	2107.5	2191.6	2095.4	1709.5	1609.8	1639.3	759.9	779.5	662.8
65	2401.1	2394.4	2460.7	2390.7	2376.4	2401.9	2335.3	2289.1	2305.6	2205	2164	2216.7	2045.7	2153.7	2215.2	2248.7	2282.5	2399.2	2212.5	2267.8	2192.7	2125	2209	2112.6	1875.9	1792.1	1809.8
78	2426.2	2417.2	2476.6	2415.9	2394.9	2427.6	2358.5	2320.4	2334.1	2226.4	2189.9	2241.8	2067.2	2182.6	2245.5	2269.3	2302	2422.2	2236	2297.5	2214.5	2147.1	2233.1	2136.1	1981.7	1877.9	1945.3	794.2	807.9	693.7
86	2439.3	2429.8	2488.6	2431.9	2410.6	2438.3	2369.1	2333.4	2343.9	2235.7	2198.4	2250.3	2076.7	2192.5	2257	2277.5	2310.7	2430.7	2247.5	2309.9	2230.5	2156.1	2251.3	2149.3	2041.1	1919.7	2036.5
99	2456.4	2448.4	2505.4	2449.1	2442.8	2453.9	2385.7	2348.9	2361.5	2254	2223.3	2270.1	2097.9	2210.7	2276.4	2296.3	2330.9	2452.4	2264.6	2332.2	2255.3	2175.1	2275	2157.1	2075.1	1949.2	2108.6
113	2465.8	2458.3	2515.2	2456.7	2452.7	2462.7	2394.2	2357.2	2370.9	2263.9	2233.6	2281.1	2107.7	2221.3	2286.2	2307.8	2342.3	2455.2	2283.1	2351.8	2274.4	2191.8	2297.4	2172.4	2100.6	1972.5	2124.1	804.5	826.9	706.9
127	2482.9	2471.5	2525.1	2466.2	2461.8	2470.8	2402	2364.5	2384.5	2274	2245.8	2291.7	2118	2233.1	2297.4	2320.8	2358.3	2474	2301.8	2370.4	2291	2209.5	2313.5	2190.7	2144.8	2012.8	2145.4	811.7	841.9	719
154	2503.3	2491.8	2542.6	2488.3	2483.3	2492.6	2421.2	2385.4	2417.3	2295.1	2270.6	2312.9	2142.5	2257	2323.9	2344	2383.8	2497.9	2341.5	2401.8	2321.2	2248.2	2353.3	2229.5	2232.6	2098.5	2196.3	825.6	858.8	734.7
