# Supplementary material for: Inhibition of anaerobic digestion by phenol and ammonia: Effect on degradation performances and microbial dynamics
Source: Data Brief. 2018 Jul 6;19:2235–9. doi: 10.1016/j.dib.2018.06.119 (PMC6141805; doi:10.1016/j.dib.2018.06.119)
Supplement: Supplementary file 2 — Supplementary material Table 1 Sample nomenclature. Table 2 Cumulated CH4 production (mL) over time (days) for the different levels of ammonia initially added. Table 3 Cumulated CH4 production (mL) over time for the different levels of phenol initially added. Table 4 Cumulated CO2 production (mL) over time for the different levels of ammonia initially added. Table 5 Cumulated CO2 production (mL) over time for the different levels of phenol initially added. Table 6 Acetate concentration (mg/L) over time (days) for the different levels of ammonia. Table 7 Acetate concentration (mg/L) over time (days) for the different levels of phenol. Table 8 Propionate concentrations (mg/L) over time (days) for the different levels of ammonia. Table 9 Propionate concentrations (mg/L) over time (days) for the different levels of phenol. Table 10 Butyrate concentrations (mg/L) over time (days) for the different levels of ammonia. Table 11 Butyrate concentrations (mg/L) over time (days) for the different levels of phenol. [file mmc2.zip › Table 5.xlsx]

## Sheet: Table 5
	CO2 production (mL)
Sampling time (days)	0.00Phi1	0.00Phi2	0.00Phi3	0.10Phi1	0.10Phi2	0.10Phi3	0.25Phi1	0.25Phi2	0.25Phi3	0.50Phi1	0.50Phi2	0.50Phi3	0.75Phi1	0.75Phi2	0.75Phi3	1.00Phi1	1.00Phi2	1.00Phi3	1.25Phi1	1.25Phi2	1.25Phi3	1.50Phi1	1.50Phi2	1.50Phi3	2.00Phi1	2.00Phi2	2.00Phi3	5.00Phi1	5.00Phi2	5.00Phi3
0	0	0	0	0	0	0	0	0	0	0	0	0	0	0	0	0	0	0	0	0	0	0	0	0	0	0	0	0	0	0
1	219.6	162.4	179.2	220.8	207	167.7	183	169.5	154	181	171.1	175.5	155	152.6	160.2	196.2	189.9	193.1	169.8	189.5	182.6	131.1	151.1	150.9	110.2	117.4	133.7	50.3	49.1	52.4
2	155.1	217.7	190.4	151.4	169	218	197.3	208.9	243.9	215.5	209	222.3	163.6	166.6	174.7	176.3	204.4	192	363.1	186.7	192.3	181.8	182.8	194.8	166.8	137.9	147.5	18.3	69.1	21.6
3	293.6	388.6	370.3	312.5	336.1	387	358.9	370.4	416.3	388.5	376.4	385.8	309.4	327.3	316.4	325.7	354.7	353.1	528	324.8	361.1	348.9	358.9	359.2	324.9	305.2	313.8	43.1	91.7	43.4
4	446.7	512	533.3	429.2	455.8	526.6	475.1	501.9	550.6	520.6	513.5	529.1	434.4	458	428.3	470.7	493.1	483.8	686.6	447.4	506.1	498	499	504.8	451.1	416.7	432.8	55.8	104.9	53.3
7	607	718.2	718.5	611.5	646.1	722.5	660.2	664.9	738.1	678.5	662.6	713.8	579.9	613.9	581.5	585.3	601.1	638.9	803.7	573.4	620.5	615	624	615.9	580.4	549.9	552.9	76.3	125	75.7
9	730.3	845.9	842.2	742	764.6	833.4	762.9	796.1	845.3	794.7	779	820	663.6	699	667	661.9	678.4	722.9	902.3	637.8	698.5	687.9	690.1	678.4	649.8	608.1	625.9	91.7	140.2	92.4
11	832	966	960.3	867	883.7	949.9	866.9	909	962.4	906.9	901.4	930.2	743.7	777.7	743.2	701.3	766.1	772.6	978.7	699.3	775.6	754.1	748.2	745.9	695.8	648.4	673	108.6	159	110.3
14	978.9	1101.2	1054.2	1014.4	1021.8	1082	979.2	1023	1090.7	1018.9	1017.8	1047.3	831.1	863.2	822.9	791.7	857.9	867.9	1026.9	749.8	843.4	808.1	807.7	804.4	728.6	677	726.5
17	1161.8	1263	1224.8	1179.3	1196.5	1238	1103.2	1151.5	1234	1133	1137.4	1169.1	917.5	954.6	905.8	865.5	937.3	921.9	1077.5	814.3	916.6	865.2	866.3	859.8	760.7	707.5	765.5	117.7	169.7	121.7
21	1369.1	1484.9	1414.6	1399.2	1426	1455.1	1280.7	1339	1417.4	1287.1	1301.4	1332	1042.8	1084.9	1025.2	961.9	1039	1014.5	1129	851.1	979.6	911.8	913.7	901.5	801.5	746.7	803
24	1557.7	1690	1624.2	1606.9	1640.9	1660.4	1461.9	1525.3	1616.4	1433.7	1454.7	1479.6	1160.2	1204.6	1136.7	1048.6	1134.2	1105.5	1188.9	877.4	1065.7	957.1	972.8	948.7	832.3	776.1	830.9
25	1632.1	1767.3	1706.4	1691.5	1728.5	1745.7	1525.3	1589.4	1694.4	1475	1494.7	1518.4	1184.7	1230	1159.2	1066	1152.2	1126.7	1201.5	886.4	1060.9	969.3	984.8	963.7	843.3	788.5	839.7
28	1725.2	1920.6	1857.3	1841.2	1886.8	1899.5	1678.2	1739	1856.3	1618.5	1640.6	1660.5	1297.4	1343.1	1258.8	1153.3	1244.7	1218.3	1249.3	908.7	1125.7	1011.1	1028.5	1000.5	861.6	808	863
29	1762.9	2003.6	1931.4	1920.3	1971.1	1981.7	1772.1	1831.9	1961.5	1698.1	1721.4	1739.6	1359.9	1402.8	1319	1197.9	1296.5	1268.7	1283.5	920.7	1169.8	1028.6	1048	1024.7	873.9	821.1	875.5	138.4	190.3	144.7
32	1815	2087.4	1996	2004.3	2055.3	2068.6	1888.1	1951	2074.5	1826.7	1856.7	1862.6	1459.5	1497.2	1409.3	1287.2	1399.5	1370.7	1335.3	956.4	1234.9	1073.3	1092	1065.3	909.6	869.8	919.4
35	1846.5	2131.2	2035.7	2076.6	2126.3	2137.2	1991.1	2062.4	2171.3	1970.2	2007.7	2009.6	1568.8	1598.1	1510.5	1384.6	1505.2	1473.4	1396.2	965.1	1322.3	1097	1112.3	1090.2	921	883.2	941.1	143.4	195.7	151.2
37	1893.3	2169.6	2063.5	2140	2181.4	2192.7	2063.5	2131.8	2232.9	2094.7	2133.1	2138.6	1676.1	1705.6	1606.9	1465.4	1588	1557.7	1450.7	990.3	1398.7	1165.6	1182	1168.4	941.8	904.4	959.2	149.8	202.2	157
39	1930.3	2196.5	2092.5	2183.2	2220.1	2236.5	2117.4	2178.4	2280.2	2184	2216.1	2236.4	1782.9	1806.4	1696.6	1545.5	1668.5	1632.5	1499.2	1009.2	1478.2	1214.1	1225.2	1222.4	954.3	916.7	970	155.8	209.4	161.9
42	1974.3	2236.9	2127.1	2211.7	2248.1	2266.6	2172.3	2232.4	2326.5	2257.9	2293.1	2317.6	1915.3	1931.8	1815.7	1646.5	1768	1728.7	1575.5	1034.3	1575.5	1259.3	1271.8	1270.9
45	2005.2	2280.4	2169.1	2216.2	2253.5	2270.6	2211.8	2272.2	2349	2321	2345.1	2375.3	2007.5	2046.5	1931.2	1762.5	1878	1838.9	1663.4	1055.4	1681.9	1292.5	1300	1308.1	974.5	940.1	987.9	176.3	223.6	161.9
49	2038.8	2338	2231.5	2243.3	2273.7	2290.6	2241.3	2302	2368.3	2373	2395	2432	2100.6	2141.9	2011.5	1909.7	2022.2	1968.5	1719.8	1110.7	1833.8	1384.9	1304.2	1407.1	988.8	957.6	1006.5	194.2	235.7	165.5
53	2037.1	2352.4	2254.1	2251.5	2279.2	2296.6	2256.4	2315.6	2379.7	2398.3	2416.8	2459.8	2150.2	2191.9	2059.9	2030.1	2129.2	2072.9	1828.3	1170.6	1949.8	1457.1	1422.3	1480.4	995.2	969	1014.8	205.8	243.2	171
57	2033.6	2357	2261.3	2258.6	2282.1	2299.4	2263	2321.8	2385	2409.3	2429.5	2472.8	2187.2	2230.8	2086.4	2158	2233.4	2175.9	1929.7	1263.2	2130.7	1538.4	1522.4	1556.7	1006.1	975.8	1013.8
64	2057.3	2379.7	2287.3	2281	2300.4	2318.7	2280.3	2339.9	2399.6	2434.4	2453.2	2497.6	2216.2	2264.5	2128.1	2277.1	2335.6	2275.5	2011.1	1364.6	2250.5	1661.9	1664.9	1754.5	1027.2	999	1031	225.1	266.4	179.9
72	2086.5	2413.1	2319.1	2313.6	2328.8	2345.5	2307.3	2368.2	2429.7	2458.5	2473.3	2515.5	2255.5	2312.8	2147.4	2362.7	2424.5	2357.7	2130.5	1537.8	2361.7	1788.9	1860.6	1977	1056.2	1027.6	1052.8
85	2110	2436.9	2345.9	2359.2	2355.5	2371.4	2338.6	2395.4	2464.6	2499.7	2520.1	2553.6	2382.1	2428.7	2189.8	2431.1	2489.7	2415.9	2224.5	1691.7	2425.1	1897.2	2001.1	2156	1102.3	1072	1083
93	2137	2454.8	2361.4	2377.3	2384.2	2382.1	2347.6	2411.3	2483.8	2518.3	2534.2	2580.6	2444.9	2490.4	2210.3	2468.8	2561.8	2515.6	2281	1825.1	2470.2	1963	2078.5	2234.6	1159.7	1120.1	1129.8	287.5	297.5	222
106	2142.2	2459.5	2369.1	2386.7	2393.7	2392.4	2358.2	2461.5	2530.6	2559.8	2553.8	2628	2478.6	2530.6	2297.3	2489.1	2633.3	2619.2	2268.2	1912.8	2495.6	2109	2121.8	2278.2	1259.4	1230.6	1181.8	303.1	315.1	267.6
119	2159.6	2472.7	2381	2408.6	2416.7	2406.8	2365.7	2488.6	2561.5	2647.6	2575.9	2691.2	2503.7	2559.6	2380.2	2607.2	2722.5	2675.8	2362.8	1970.7	2519.4	2252	2158.2	2337.1	1384	1383.8	1226.9	302.7	316.2	286.5
133	2172.8	2483.5	2390.5	2420.3	2422.1	2433.2	2388.6	2499.4	2574.7	2683.7	2613.4	2727.1	2519.3	2580.2	2447.3	2714.7	2799.3	2720.7	2507.4	2004	2536	2371.8	2180.4	2379.6	1550.8	1539.6	1291.7	316.5	325.6	295.8
154	2188	2495.5	2403.7	2438.4	2438	2454.2	2438.5	2520.5	2594.7	2715.2	2692.3	2762.3	2538.2	2601.5	2504.3	2777.7	2840.3	2741	2624.4	2099.3	2626.2	2437.3	2214.3	2551.4	1708.1	1688.3	1402.2	327.2	336.8	313.9
203																			2653.7	2161.5	2745.1	2445.7	2351	2657.8	1845.4	1775.6	1435
