# Supplementary material for: Inhibition of anaerobic digestion by phenol and ammonia: Effect on degradation performances and microbial dynamics
Source: Data Brief. 2018 Jul 6;19:2235–9. doi: 10.1016/j.dib.2018.06.119 (PMC6141805; doi:10.1016/j.dib.2018.06.119)
Supplement: Supplementary file 2 — Supplementary material Table 1 Sample nomenclature. Table 2 Cumulated CH4 production (mL) over time (days) for the different levels of ammonia initially added. Table 3 Cumulated CH4 production (mL) over time for the different levels of phenol initially added. Table 4 Cumulated CO2 production (mL) over time for the different levels of ammonia initially added. Table 5 Cumulated CO2 production (mL) over time for the different levels of phenol initially added. Table 6 Acetate concentration (mg/L) over time (days) for the different levels of ammonia. Table 7 Acetate concentration (mg/L) over time (days) for the different levels of phenol. Table 8 Propionate concentrations (mg/L) over time (days) for the different levels of ammonia. Table 9 Propionate concentrations (mg/L) over time (days) for the different levels of phenol. Table 10 Butyrate concentrations (mg/L) over time (days) for the different levels of ammonia. Table 11 Butyrate concentrations (mg/L) over time (days) for the different levels of phenol. [file mmc2.zip › Table 6.xlsx]

## Sheet: Table 6
	Acetate concentration (mg/L)
Sampling time (days)	0.0N1	0.0N2	0.0N3	0.5N1	0.5N2	0.5N3	1.0N1	1.0N2	1.0N3	1.5N1	1.5N2	1.5N3	2.5N1	2.5N2	2.5N3	5.0N1	5.0N2	5.0N3	7.5N1	7.5N2	7.5N3	10.0N1	10.0N2	10.0N3	25.0N1	25.0N2	25.0N3	50.0N1	50.0N2	50.0N3
0	523.5	512	593.4	557.2	553.4	574.9	490.9	452.4	515.5	437.4	400.4	395.4	405.8	386.7	429.5	330.8	408.9	382.5	356.2	229.7	389.5	320.7	407.3	480.7	373.8	360.5	362.4	255.3	481	271.2
4	1944.5	2145.2	2223.5	2464.7	2425.2	2382.4	2631.9	2174.6	2340	2475.5	2344.8	2512.4	2177.6	2147.8	2238.8	2265.4	1328.1	2750.1	2425.2	2365.8	2481.2	2509.4	2574.1	2683.3	1916.3	1694.2	1952	1540.7	1499.3	1341.7
9	3464	3290.8	3485.3	3287.4	3592.6	3373.5	3323.9	3347.3	3253.9	3071.6	3156.1	3137.2	3341.4	3334.6	2776.9	3543.5	3281.2	3248.5	3290.2	2904.7	3166.1	3495.7	3114.7	3063.4	2854.5	2884.4	2839.7	1662.9	1632.5	1508.2
16	2554.6	2251.2	2821.3	2806.2	2685.4	2546.4	2306.7	2032.8	2237.4	1636.8	2311.9	2526.1	2215.3	2233.2	1983.1	2621.8	2369.6	2647.9	2777.3	2257.8	2483.1	3264.5	3111.4	2892.6	3174.2	3088	3051.3	3084.6	3157.5	2811
29	528.3	382.4	912.5	578.6	447	555.4	367.2	399.5	316.4	164.9	357.9	353.9	156.3	248.8	298.5	477.7	463.8	553.8	514.6	633.5	533.7	754.7	761.3	761.3	2935.9	2787.5	2350.5	2730	2754.4	2966
42	187.1	247.7	162.3	162.2	139.9	153.7	194.8	151.1	145	103.1	95.3	144.8	79.4	54.8	67.5	136.2	175.2	190.5	210.1	222.1	227.4	252.7	231.2	255.2	1291.7	1420.3	1034.8	2885.8	2911.7	2813
57	23.2	25.3	0	0	0	29.9	21.7	23.2	22	26.5	24.3	22.1	23.8	21.7	23.1	0	23.7	30.4	28.9	0	0	26.3	29.1	0	849.3	570.5	604.3	2947.3	3255.9	2798.3
78	0	0	0	0	0	0	0	0	0	0	0	0	0	0	0	0	0	0	0	0	0	0	0	0	55.4	65.7	204.3
127	0	0	0	0	0	0	0	0	0	0	0	0	0	0	0	0	0	0	0	0	0	0	0	0	581.6	528.2	22.5
